# Supplementary material for: An international comparison of longitudinal health data collected on long COVID in nine high income countries: a qualitative data analysis
Source: Health Res Policy Syst. 2025 Mar 24;23:37. doi: 10.1186/s12961-025-01298-9 (PMC11931811; doi:10.1186/s12961-025-01298-9)
Supplement: Supplementary file 2 — Supplementary Material 2. [file 12961_2025_1298_MOESM2_ESM.xlsx]

## Sheet: Table 1
Country	Dataset	Group	Stated aims:	Start date	End Date	Definition of long COVID	Recruitment	Number of participants	Control	Data collection tool	Frequency of follow-up	Demographic/socioeconomic/ medical history	COVID-19 status	Symptoms	Diagnosis/diagnostic tests	Service use/ Treatment/Interventions	PROMs	Clinical outcomes	Biosamples	Impact work/school
Canada	Canadian COVID-19 Antibody and Health Survey (CCAHS)	1	To evaluate the extent of the health status associated with the COVID-19 pandemic such as active COVID-19 infections and the prevalence of COVID-19 antibodies among a representative sample of Canadians. The survey also provides a platform to explore emerging public health issues, including the impact of COVID-19 on health and social well-being. To determine the prevalence of post COVID symptoms i…	2022-04-01	6 months later	SYMPTOMS: experiencing symptoms 3 or more months after initial COVID-19 symptoms/positive test/thought had COVID-19.	Stratified sample representative of adults at the provincial and national level aged 18+	Approx. 32,500	• Includes individuals with & without COVID-19 infection • Includes individuals self-reporting experiencing & not experiencing long COVID symptoms	Self-reported patient survey Biosamples	Follow-up after 10 months	• Sex • Gender • Smoking status • Pregnancy status • Sexual orientation • Disability status • Education • Sociodemographic characteristics • General health • Chronic conditions	• COVID-19 status • PCR test • Vaccination status	• New or unexplained symptoms lasting 2 or more months • Severity of symptoms • Symptoms experienced 3 or more months after initial infection and how long they lasted		• Interactions with the health care system during past 12 months • Medication use in past 12 months for both ongoing long-term conditions and related to COVID-19.	• Whether symptoms related to COVID-19 limit daily activities		• Dried bloodspot & saliva	• Impacts on work/school • Employment history
Switzerland	Zurich Vaccine Cohort study (part of the Swiss Immunitas Research Program)	1	To investigate the immune response to COVID vaccines licensed in Switzerland in the Zurich population	2021-04-01	2024-04-01	DIAGNOSIS: having received a diagnosis from a clinician; SELF- IDENTIFY: participants self-identifying as having long COVID; and SYMPTOMS: based on WHO and NICE recommendations, self-reporting still experiencing symptoms more than three months after infection.	Age stratified random sample of adults 18+ attending vaccine centre for their first vaccine in Zurich	575	• Includes individuals with & without COVID-19 infection • Includes individuals self-reporting experiencing & not experiencing long COVID symptoms • Individuals with COVID-19 infection from study E7	Self-reported patient survey	Follow-up 4 weeks, 6 weeks, 3, 6, 9 and 12 months and then every 6 months up to 3 years	• Gender • Age • Household income • Highest household size • Employment status • Level of education • BMI • Smoking status • Comorbidities	• Hospitalised with COVID-19, admitted to ICU, required a ventilator • Diagnosed with or think have long COVID	• 23 symptoms. when started, how long lasted, • Whether any still present & if consider related to COVID-19		• Visited a Dr, which specialty, visit related to COVID, a complication of COVID, COVID vaccination, or unrelated to COVID • Called medical hotline • Use of specific services related to long COVID: psychological services, physiotherapy, occupational therapy, rehabilitation • Medication taken to relieve symptoms & if prescribed	• Impact of symptoms on daily activities • Quality of life (EQ-5D-5L) • Fatigue assessment scale (FAS) • Depression Anxiety Stress Scale-21 (DASS21) • Breathlessness (mMRC dyspnoea scale) • Consider self-back to pre-infection health status
UK	The Office for National Statistics Coronavirus (COVID-19) Infection Survey (ONS-CIS)	1	To estimate the extent of transmission and ongoing rates of infection in the UK	2020-04-01	2023-03-01		Individuals aged 2+ randomly selected from households in the UK where a member has previously participated in an ONS or NISRA survey	Approx. 21,000 individuals from 10,000 households	• Includes individuals with & without COVID-19 infection • Includes individuals self-reporting experiencing & not experiencing long COVID symptoms	Self-reported patient survey Biosamples	Weekly for five weeks between March and early April 2020 Monthly between mid-April 2020 and March 2023.	• Name • Age • Occupation • Post code • Physical or mental health conditions expected to last 12 months or more • Smoking status • Flu vaccine	• Current & past COVID-19 infection status. • Test results • Acute symptoms • Contact with someone infected with COVID-19 • Vaccination status	• ‘Health status today’ questions. • Experiencing symptoms >4 weeks after COVID-19 infection • Symptoms experienced (list of 12)			• Do symptoms reduce ability to carry out day-to-day activities compared to before had COVID-19		• Nose and throat swab • Blood sample for ages 8+. Children aged 8 to 15 years provided a blood sample if household member aged 16+ had already provided one.
Belgium	COVIMPACT cohort study	2	To assess, among people with a recent COVID-19 infection, the evolution of their physical, mental and social health over the medium (min 3 months) and long term (max two years), and the factors associated with an (un)favorable evolution. (1) Assess the type and duration of PCC symptoms over time (i.e. between 3 months and two years after infection) and in the diferent follow-up periods (i.e. acco…	2021-04-01	2023-04-01	DIAGNOSIS: having received a diagnosis from a clinician; and. SYMPTOMS: In line with NICE guidelines, long COVID defined as having symptoms related to COVID-19 more than 3-months after the acute infection.	Adults aged 18+, living in Belgium, who received a +ve PCR test at a national testing centre were sent an invitation to the baseline survey when contacted by the test & trace team	10708	•Individuals that recovered & did not experience long COVID symptoms. •Matched-control from the Belgian Health Iinterview Survey, based on age, sex and level of education.	Self-reported patient survey	Questionnaire every 3 months. Follow-up period can vary from 3 months to 2 years	• Date of birth • Sex • Country of birth • Education • Employment • Living situation Health history/behaviours: • BMI • Chronic diseases • Food consumption • Mental health problems before COVID-19 infection • Physical activity • Pregnancy status • Smoking status	• Test result & date • Perceived recovery from acute infection • Vaccination status	• Acute symptoms • Post COVID-19 symptoms	• Diagnosed with post-COVID-19 condition by a health professional	• Hospitalisation since COVID-19 infection • Services used for long COVID	• Breathlessness (mMRC dyspnoea scale) • Fatigue • Functionality (WCG, GALI) • Health related quality of life (EQ-5D) • Loneliness (UCLA Three-Item Loneliness Scale) • Mental health & wellbeing (GAD-7, PHQ-9 & Visual Analogue Scale for Life Satisfaction) • Physical activity	• Medical complications from COVID-19 infection		• Change in employment & income status
Germany	German National Pandemic Cohort Network (NAPKON)	2	To establish a standardized, high-quality data and biosample collection on patients, citizens, and controls with comparator respiratory infections. • Investigate frequency, severity and distinct phenotypes of COVID-19 and Post-COVID-19 Syndrome (PCS) in the German population and identify long-term clinical trajectories of PCS. • Identify genomic, epigenomic, transcriptomic, proteomic, and metabol…	2020-07-01	2022-11-01	SYMPTOMS: Persistent symptoms after testing positive for COVID	Cross sectional platform (SUEP): Individuals of any age attending inpatient and outpatient settings with confirmed acute SARS-CoV-2 infection. All university and non-university hospitals and primary care practices can become study sites. Some mobile study teams cover long-term care and rehabilitation facilities. High-Resolution Platform (HAP): Adults (≥18 years) with SARS-CoV-2 hospitalised at on…	7,093 total: SUEP: 2,749 HAP: 710 POP: 3,634 There is no overlap between the cohorts.	Comparator respiratory infections	Self-reported patient survey Team extract data from patient records & undertake clinical assessment Biosamples	SUEP: 3 times per week while in ICU and once a week for other patients during hospitalisation. Post-discharge follow-up survey every 6 weeks for up to 1 year and medical assessment at 3 and 12 months. HAP: 3 times per week during hospitalisation. Post-discharge follow-up at 3, 6, 12 and 24 months. POP: Assessment at 6 months, and for those still experiencing long COVID symptoms additional follow-…	• Age • Sex • Education-level • Employment status • Marital status • First three digits of zip codes Health history/behaviours: • Alcohol consumption • Comorbidities • Health status & functionality • Smoking status • SUEP & POP: lifestyle	• Test results • Vaccination status	• COVID related symptoms	Imaging data: • Study-related echocardiography • SUEP & HAP: Clinically indicated diagnostic imaging data • HAP & POP: Study-related MRI scans • HAP only: Study related CT-Thorax scans Clinical data: • Clinically indicated diagnostics (vital signs, pulmonary diagnostics, laboratory parameters, microbiology & virology, radiological findings, functional diagnostics)	• Treatment: medication, interventions, surgery, complementary medicine	• Cognitive function (e.g. PROMIS Kognition) • mMRC dyspnoea scale, PROMIS Dyspnoea • Fatigue (Chalder Fatigue Scale [CFQ-11], FACIT-F) • Functional physical status (e.g. Activities of Daily Living) • Health status and functionality (e.g. Barthel index, care level, Clinical Frailty Scale) • Mental health (e.g. GAD-7, Brief Resilience Scale) • Pain (e.g. DN2, HIT-6) • Quality of life (e.g. EQ-5D-5…	• Intensive care scores (e.g. SOFA, SAPS) • Paediatric-specific variable extensions (e.g. perinatal medical history, congenital defects, effects on development)	Molecular, immunological, & virological phenotyping	Health insurance data provides employment data
Netherlands	RIVM Long COVID study	2	To assess the prevalence of fatigue, myalgia and other symptoms after COVID-19 exceed background prevalence in the general population, as well as prevalence in people with acute symptoms who tested -ve for SARS-CoV-2. Further, whether it is possible to predict which individuals will go on to experience persistent symptoms.	Spring-21	Spring-23	SYMPTOMS: experiencing symptoms for at least 2 months, which are significantly elevated compared with controls.	Prospective cohort: Individuals (aged 5+) who received a +ve test for COVID at a national test and trace centre invited to participate when contacted by the municipal health service informing them of their test results. Had to complete the baseline questionnaire within 7 days of the positive test. Retrospective cohort: Individuals (aged 5+) who tested +ve for COVID at a national test centre and D…	Study includes 50,000 participants total Prospective cohort: 8,000 - 9,000	• COVID -ve test result • Matched control from the Basic Registration of Persons without a positive test for SARS-CoV-2 infection or known history of probable infections.	Self-reported patient survey	Questionnaire after 7 weeks, 3, 6, 9 and 12 months Participants re-consent to complete questionnaire every 3 months for second year.	• Age • Sex • Ethnicity • Education level • Employment Health history/behaviours: • Comorbidities • General health before infection • Medication use • Vaccine for flue, pneumococcus	• Test result • Hospitalised with COVID-19 • Treatment already received • Vaccination status	• Acute symptoms • Symptoms experienced in past week, whether consider related to COVID-19		• Care sought for complaints due to COVID, health provider seen, frequency • Medication use for symptoms	Impact that complaints experienced in last week have had on life, control have over life, how worried are about complaints, impact on mood etc. on scale from 0 to 10. Specific modules on*: • Anxiety and depression (HADS) • Breathlessness (mMRC, NCSI) • Cognition (CFQ) • Fatigue (CIS) • Health-related quality of life (EQ-5D, RAND-12/SF-12) • Illness and related beliefs (Brief IPQ/IPQ-K) • Pain (Ra…	Deep molecular, immunological		• Number of days absent from work (iPCQ) • Unpaid productivity losses & informal care
Switzerland	Zurich Coronavirus Cohort (part of the Swiss Immunitas Research Program)	2	To investigate the long-term clinical outcomes, immune responses, transmission pathways and viral genetics in a representative, population-based cohort of persons infected with the coronavirus and their close contacts in the Canton of Zurich	2020-08-01	2023-08-01	DIAGNOSIS: having received a diagnosis from a clinician; SELF- IDENTIFY: participants self-identifying as having long COVID; and SYMPTOMS: based on WHO and NICE recommendations, self-reporting still experiencing symptoms more than three months after infection.	Age stratified random sample of adults aged 18+ who had a +ve lab test reported to the local public health authorities in the Canton of Zurich. All close contacts were tested and a selection of close contacts that tested -ve were tested again at the end of quarantine period. Close contacts that tested +ve invited to participate in the study as index cases.	1552	Individuals that recovered & did not experience long COVID symptoms.	Self-reported patient survey Biosamples	Follow-up 4 weeks, 6 weeks, 3, 6, 9 and 12 months and then every 6 months up to 3 years	• Gender • Education level • Employment status • Household income • Household size Health history/behaviours: • BMI • Comorbidities • Smoking status	• Hospitalised with COVID-19, admitted to ICU, required a ventilator • Diagnosed with or think have long COVID	• 23 symptoms. when started, how long lasted, • Whether any still present & if consider related to COVID-19		• Visited a dr, which specialty, visit related to COVID, a complication of COVID, COVID vaccination, or unrelated to COVID • Called medical hotline • Use of specific services related to long COVID: psychological services, physiotherapy, occupational therapy, rehabilitation • Medication taken to relieve symptoms & if prescribed	• Impact of symptoms on daily activities • Quality of life (EQ-5D-5L) • Fatigue assessment scale (FAS) • Depression Anxiety Stress Scale-21 (DASS21) • Breathlessness (mMRC dyspnoea scale) • Consider self back to pre-infection health status	• Infections: influenza, EBV, VZV, CMV, Herpes simplex, other • Clinical outcomes: diseases of the heart or blood vessels (e.g. cardiac failure, myocardial infarction), stroke or transient ischemic attack or disease of brain vessels, diseases of the kidney (e.g. chronic renal insufficiency), diseases of the liver or bile ducts, coagulation disorder (e.g. blood clots, increased bleeding), disturba…	• Blood and saliva samples to examine immune responses (e.g. through antibody and T cell testing.)
Italy	Analysis and Response Strategies for the Long-Term Effects of COVID-19 Infection ( Long-CoViD CCM)	3	Aims developed by the national project. Currently working on the first objective of the national project to estimate the cost of COVID-19 infection to the health service: - To indirectly assess the impact of Long-COVID by comparing healthcare utilisation rates of exposed (previous SARS-CoV-2 infection) and unexposed (uninfected). -To assess utilisation by care setting and epidemic phase of acute …	2020-02-01	2021-12-01	No formal definition of long COVID; the study is examining the impact of the post COVID phase of the disease by following individuals beyond the acute infection period.	Adults aged 40+ in regional administrative database with a COVID-19 laboratory test results recorded.	600,000 individuals (300,000 +ve test; 300,000 –ve test)	Matched control -ve test result	EHR: Regional administrative health database	Each interaction with health system	• DOB • Gender • Residency • Comorbidities	• Testing data & result • Vaccine status	• Data on symptoms during acute infection collected by Department of Prevention database.	• Reasons for ordering and results of laboratory tests, diagnostic tests, imaging test etc.	• Secondary care admissions, specialist care & ward received care on • Outpatient visits • Prescriptions
Netherlands	NIVEL Combined primary care dataset (PCD) & Persistent complaints after COVID-19 project	3	To characterise long COVID symptoms including providing insight into the nature, severity and duration of complaints, the risk factors for and underlying causes of long COVID, and to map out the 'care pathways' of individuals with long COVID.	2021-04-01	2022-04-01	SYMPTOMS: COVID-19 confirmed by laboratory test in GP data (or during the 1st wave suspected by algorithm) and experiencing symptoms 3-12 months after infection that were not present or less severe before COVID-19 infection. Strict definition: at least two symptoms recorded in ICD codes judged to be related to COVID-19 or post COVID by experts (one of which must be a 'core symptom' - a symptom/co…	EHR: All patients who seek care at a GP in the Nivel network Corona cohort: Individuals with a +ve COVID infection (either from municipal health service or before community testing set up identified based on symptoms in patient record) automatically flagged in GP records	EHR: Approx. 1.7 million individuals from 500 GP practices Corona cohort: 442 patients with COVID infection from 25 GP practices.	• EHR: matched control -ve test result • EHR: before and after COVID pandemic •Corona cohort: includes individuals self-reporting experiencing & not experiencing long COVID symptoms	EHR: GP records & hospital records Corona cohort: self-reported patient survey	EHR updatded annually, subset of practices (n=350) updated weekly Corona cohort: Follow-up questionnaires at 3, 6 and 12 months	EHR: • Age • Gender • Chronic conditions Statistic Netherlands data provides information on SES, migration background, mortality, address. Baseline survey: • Age • Gender • Education level • Marital status • Living arrangement • Country of birth • Smoking history • Height • Weight	EHR: • Initially GP diagnosis of COVID and then testing data has been added overtime. • Since February 2022 ICD code added for post COVID to GP records. Baseline survey: • Date and certainty of COVID-19 infection	Baseline survey: • Symptoms & severity during acute COVID infection • Current symptoms Follow up survey: • Current symptoms, severity & whether continuously present		EHR: • Secondary care use, primary care use. Claims data allow to look at any data for which claimed on their health insurance. Baseline survey: • Medical or paramedical health care in the month before the acute infection & now • Homecare in the month before the infection & now • Care seeking during acute COVID infection and now • Treatments during acute COVID infection • Influenza vaccination Fo…	Baseline survey: • Psychological resilience (Resilience Evaluation Scale (RES)) • Influence of shortness of breath on daily life in last month and the month before had COVID-19 • Effect of acute infection on activities of daily life. All time points: • Quality of life (Short Form Health Survey (SF-12)) • Alcohol consumption • Hours spent seated • How often participate in activities of moderate to…			All time points: • Type of work • Hours of paid worked • Worked more or less in past month due to COVID-19 • Working activities had changed due to physical or psychological complaint • Absence due to COVID-19
Sweden	SCIFI-PEARL (Swedish Covid-19 Investigation for Future Insights - a Population Epidemiology Approach using Register Linkage) project	3	A large-scale effort to assemble a rich database for the study of Covid-19 epidemiologically in real time, ie, with the requirement that data would be regularly and sufficiently frequently updated. The importance of not only focusing on Covid-19 patients was also recognized, making the inclusion of a large comparison cohort reflecting the general population another key asset. ● To descriptively c…	2020	2025	DIAGNOSIS/CLINICAL CODES: Initially used UO-9, ICD-10 code. SYMPTOMS: symptom profiles recorded in EHR	All individuals with a +ve PCR test results identified from SmiNet (the national register of notifiable communicable diseases managed by the Public Health Agency of Sweden)	Whole Swedish population	Random sample of general population from the national register of the Total Population at Statistics Sweden	EHR: 20 different registers/electronic health records	Database updated every 1 to 3 months	• DOB • Sex • Education • Income • Occupation • Immigration/emigration dates • Country of birth	Communicable diseases data: date of positive SARS-CoV-2 PCR test Vaccination data: type, dose, place and date of vaccination PCR and antibody tests and results: Test date, type and result In-patient and specialist outpatient healthcare data: Primary and secondary diagnoses as ICD-10 codes. Date of diagnosis Intensive care data: Diagnoses Emergency department data: Patient diagnoses, assessments P…	• Diagnostic codes		In-patient and specialist outpatient healthcare data: dates of hospitalization (start/end) and specialist hospital physician visits. Intensive care data: inpatient care & interventions Emergency department data: interventions and care. Date, time and type of admission. Discharge details or date/cause of death. Process details, dates and times Infectious diseases data: diagnoses, interventions, tr…	Intensive care data: Health-related quality of life (RAND-36)	• Cause of death • Date of death • Underlying and contributing causes of death as ICD-10 codes
UK	CVD-COVID-UK / COVID-IMPACT	3	CVD-COVID-UK aims to understand the relationship between COVID-19 and cardiovascular diseases such as heart attack, heart failure, stroke, and blood clots in the lungs. COVID-IMPACT expands the approach to examine the impact of COVID-19 on other health conditions and their related risk factors. Aim 1 What are the effects of heart and circulatory diseases or other prior health conditions, their ri…	2020-10-01	ongoing: data collection covered by COPI notices	DIAGNOSIS/CLINICAL CODES: SNOMED-CT codes in primary care data, ICD-10 codes in hospital data.	All patients in routine health datasets	England: 57 million Scotland: 5.5 million Wales: 3.2 million	Feasible to construct controls within dataset	EHR: routinely collected datasets (32 datasets requested in England, 18 in Scotland and 35 in Wales)	Routinely	• DOB • Sex • Ethnicity • GP Practice • Comorbidities • Smoking history • Height • Weight	• Covid-19 lab tests database: antigen, antibodies, variant strain • Vaccination status	Diagnostic codes		Primary Care: • General Practice Extraction Service (GPES) Data for Pandemic Planning and Research Secondary Care: • HES (Admitted Patient Care, Outpatient, Critical Care, Accident & Emergency) • Secondary Uses Service • Uncurated Low Latency Hospital Data • Emergency Care Data Set Intensive Care: • Intensive Care National Audit and Research Centre • ITU/HDU admission • NHS BSA Dispensed Medicine…	• PROMs (no details given)	• Civil Registry Deaths • Myocardial Ischaemia National Audit Project • National Heart Failure Audit • National Audit of Cardiac Rhythm Management • National Adult Cardiac Surgery Audit • Transcatheter Aortic Valve Implantation • See datasets under service use/treatment/interventions
Belgium	Post-COVID care pathway	4	To have a quality indicator of the guideline that has been developed; number of patients, whether they receive care in accordance with the guideline.	2022-07-01	ongoing: Individuals enrolled in the care pathway, funded by social health insurance	CLINICAL ASSESSMENT: Still suffering from symptoms related to COVID-19 (fatigue, shortness of breath, cognitive dysfunction, etc.) having a visible impact on their daily life 12 weeks after first symptoms of COVID-19 infection and/or 12 weeks after a positive COVID-19 test	All patients in GP records who had entered the “long COVID care pathway”.	unknown	none	EHR: GP records	EHR updated weekly Followed until complete care pathway (up to 12 months)		• COVID testing data from national repository • Vaccination status (VaccineNet database)	• Presenting symptoms • Free text information can be provided about signs and symptoms	• Lab data • Some investigation outcomes	• Letter from hospital (pdf): can see the referring physician, date of service use, length of use • Prescription data		Vital signs: temperature, oxygen saturation etc
Canada	Post COVID-19 Interdisciplinary Clinical Care Network (PC-ICCN)	4	To identify, implement, and evaluate clinical care programs and health policy initiatives that improve the care of patients with persistent symptoms post COVID‐19 using a learning health system approach. Aim to use the data for long term research and to tweak services/advocate for different services. At the heart of their objectives is improving care offered to long COVID patients and to 'provide…	2020-07-01	ongoing: tied to clinics, which shifted online in spring 2023.	CLINICAL ASSESSMENT: Based on GP's assessment. Eligibility based on WHO’s definition of having had confirmed COVID-19 infection either hospitalised or managed as outpatients, and experiencing symptoms for 12 weeks or more that cannot be explained by an alternative diagnosis	All adults aged 18+ referred by a primary care provider to one of five post-COVID recovery clinics.	Core dataset is captured for all patients. October 2022: 7,649 clinic visits with 3,241 patients. 6,176 questionnaires completed by 3,366 patients	none	Questionnaire completed by GP Patient Records and Outcome Management Information System (PROMIS) Biosamples	Assessment at 3, 6, 12 and 18 months Individuals followed until discharged from clinics (up to 18 months)	Patient reported at baseline: • DOB • Sex • Living situation • Ethnicity • Employment status • Smoking history • Medical history	Patient reported at baseline: • COVID-19 history: symptoms, onset, severity	Referral form: • Date of symptom onset • Reason for referral (fatigue, brain fog, shortness of breath, chest pain, palpitations, headaches, other) • Symptoms experiencing (fatigue, brain fog, shortness of breath, chest pains, palpitations, rash, loss of taste/smell)	• Laboratory data and diagnostics collected for hospitalized patients only. • Pulmonary function testing, Chest CT done at baseline but removed in Fall 2021, as considered too costly. • Extensive bloodwork also dropped as considered overly-extensive.	Referral form: • Hospital admission & ICU admission Collecting info related to our ‘COVID-19 Education modules’. This intervention is assessed, by type of education support needed (e.g. coping with brain fog or fatigue management). Information such as the frequency those tools used and which regions are accessing it also helps us plan for future virtual services. We noticed that patients on avera…	All time points: • Quality of Life (EQ-5D-5L) • Generalized Anxiety Disorder‐2 (GAD‐2) 37 • Patient Health Questionnaire‐2 (PHQ‐2) 38 • Substance abuse (CAGE Adapted to Include Drugs) • Primary Care PTSD Screen for DSM‐5 (PC‐PTSD‐5) • Fatigue Severity Scale (FSS) • Neurology Screen • Cough severity (Cough Visual Analogue Scale (VAS)) • Shortness of breath (The University of California, San Diego …	All-time points: • 30 second sit to stand (baseline and 6 months) • Weight • Blood Pressure	• Participants invited to participate in the provincial biobank which collects blood samples
Germany	Outpatient treatment of Covid-19 infections (ABC19 study)	4	To collect long-term and systematic data from the outpatient care of COVID-19 patients and to better understand the course of the disease in COVID-19 patients. In particular, examining the influence of co-morbidities on the course of COVID-19.	2020-03-01	No defined endpoint	CLINICAL ASSESSMENT: GPs are provided with a list of symptoms in a "public catalogue" to guide their clinical decision making, but study has not provided any clear criteria to define a long COVID patient.	Any GP offices can sign-up to participate. GPs recruited patients aged 14+ attending with acute COVID infection. Amended to include any patients who had previously had a confirmed COVID infection and seeking care for COVID related symptoms.	400 patients from 16 GP offices	none	Questionnaire completed by GP Self-reported patient surveys	Acute phase daily survey, then every 3 months. Physician assessment every 3 months for 18 months then once a year.	• Demographics • Medical history		• Patient reported symptoms at point of survey • Whether symptoms were documented before the pandemic • Patient reported impairment of life due to symptoms		Referrals to specialists, hospital etc. Changes to existing treatments for chronic conditions because of COVID. Specific treatment for COVID	• Well-being • Quality of life (EQ-5D-5L)
Italy	National surveillance on the Long-COVID condition	4	To define the number and characteristics of centers assisting patients with long COVID manifestations in Italy	2022-02-01	2022-05-01	Not defined. Recruited any individual attending any service for long COVID based on self-definition	Recruited any clinic or centre providing services to people with 'long COVID'. Includes both single specialty sites and multi-disciplinary sites, as well as those that were set up specifically to treat long COVID and those that were not. Does not include primary care. Participating facility required to recruit at least 20 patients (12+) per month. Centres with a higher case volume could choose to…	137 centres from 17 Italian regions and two autonomous provinces registered on the online platform. Of these, 124 (90.5%) from 16 regions and two autonomous provinces completed the online questionnaire.	none	Questionnaire with patient completed by clinician	Assessment 3-6 months and at 6-12 months.	• Age • Sex • Gender • Height • Weight • Long-term care resident • Working as health professional. • Pre-existing conditions in year prior to acute COVID infection • Smoking status • Pregnancy status	Acute COVID symptoms (the severity, the date, the treatments that were given the level of respiratory assistance) (asked retrospectively)	Incidence of symptoms after acute illness	Radiographic examinations performed (CT Scan Chest, Echocardiogram, Lung ultrasound, MRI Brain, X-ray chest) New diagnosis of illness or complication related to COVID-19	Clinical management while unwell with acute COVID: highest level of care received Hospital admission after acute illness for possible complication Clinical management while unwell with acute COVID: treatment	• Ability to self-care: severity & how compares to before COVID-19 • Quality of life (EQ5D-5L) • Hospital Anxiety & Depression Scale (HADS) • mMRC dyspnoea scale • Mini-mental examination • Montreal cognitive assessment (MoCA)	• Electrocardiogram • 6-minute walking distance • Diffusing Capacity for Carbon Monoxide		Occupational status: change in duration compare to before acute infection
England	NHSE Long COVID registry	4	To understand the longitudinal patient journey and support operational, clinical and research activities, and allow a more granular understanding of healthcare access for groups who experience health inequalities	2021-07-01	ongoing: tied to clinics. Follow-up varies by person and complexity of the case; some patients have been discharged after their first assessment while others having been followed up for over 3 years.	CLINICAL ASSESSMENT: GP or other clinician can refer patient with ongoing symptoms lasting four weeks or more following COVID illness.	All patients attending a post COVID service for an initial assessment or triage	99 organisations providing post COVID services to adults and 10 specialist paediatric post COVID services for children and young people across England. Between 5 July 2021, and 2 July 2023, 113,453 individuals were referred by a healthcare professional to a post-COVID assessment service. Of these, 100,961 (89%) had been ‘accepted’.	none	Data collected by clinician	Followed till discharged	• Age • Sex • Gender • Ethnicity • NHS worker status • IMD (derived from postcode) • Diabetes status • Care home status	• COVID -19 test status (prior to referral to initial assessment) • COVID-19 Vaccination status (prior to referral to initial assessment)		Diagnostic Imaging	Date of Initial Assessment at Post COVID Service Date of referral to Initial Assessment at Post COVID Service Post COVID Service provider code Inpatient treatment event Outpatient treatment event
Aotearoa New Zealand	Long COVID registry	5	To estimate the clinical, quality of life and economic impacts of long COVID, and provide a means to continually monitor health outcomes and inequities.	2023-07-01	ongoing: surveys follow-up for 6 months, beyond which followed in EHRs	SELF-IDENTIFY: based on experiencing symptoms for 12 weeks or more after acute infection. people who are unsure whether symptoms are long COVID can completed a quiz at longcovidsupport.co.nz	Adults aged 18+ living in New Zealand with self-reported long COVID	Aiming to recruit 3,000	Possibility to undertake some matching in routine health data	Self-reported patient survey	Questionnaire every month for up to 6 months	• DOB • Gender • Ethnicity • Education • Housing • Income and work • Benefits • IMD-18 (neighbourhood deprivation)	• COVID-19 infection • If received, formal diagnosis	• Long COVID symptoms experienced		• Use of health services, including medications	• Health-related quality of life (EQ-5D) • Fatigue assessment scale (FAS) • Breathlessness (mMRC dyspnoea scale) • Anxiety & depression (GAD-7, PHQ-9, Kessler Pschological distress scale [K10]) • Brief Pain Inventory • Long Covid Stigma Scale			• Impact on employment (Work & Social Adjustment scale)
